# Supplementary material for: A tandem array of CBF/DREB1 genes is located in a major freezing tolerance QTL region on Medicago truncatula chromosome 6
Source: BMC Genomics. 2013 Nov 21;14(1):814. doi: 10.1186/1471-2164-14-814 (PMC4046650; doi:10.1186/1471-2164-14-814)
Supplement: Supplementary file 1 — Additional file 1: List of markers used for plant material development and BAC clone contig map construction. Provides a list of the markers that were used for one or more of the following purposes: (1) genotyping of F6 segregating populations; (2) genotyping of F7/F8 lines used for Mt-FTQTL6 fine mapping; (3) synthesis of the PCR products used as probes for BAC filter screening and (4) validation of positive BAC clones and BAC contig construction. It includes primer sequences, PCR conditions and information on the type of polymorphism for corresponding markers. (XLS 42 KB) [file 12864_2013_5512_MOESM1_ESM.xls]

## Sheet: Additional file 1
Additional file 1. List of markers used for plant material development and BAC clone contig map construction
Marker name (1)	Forward primer	Reverse primer	PCR thermal cycling program/annealing temperature/elongation time	PCR product size (bp)	Type of polymorphism between F83005-5 and DZA045-5	Reference		Primers' use
								Genotyping of F6 segregating populations	Full genotype characterization of F7/F8 lines used for Mt-FTQTL6 fine mapping	Probe synthesis for BAC filter screening	Control of positive BAC clones and BAC contig construction
NT6005	TCTCACCGTGAATATGATTATGAG	GTGGTGAACTTCTTAGATCATTTGG	3-step (2)/60 °C/30 seconds	447	SNP/indel; F83005-5 = 447 bp, DZA045-5 = 446 bp	[39]		- (5)	+ (5)	-	-
	GAAGGTGACCAAGTTCATGCTGAGATTGTTCTCTGATGCATAACAATAC (F83005-5) / GAAGGTCGGAGTCAACGGATTGAGATTGTTCTCTGATGCATAACAATAT (DZA045-5)	GGAATTGTCAAGGAAGATGATCTTGCAAA	K (3)	-	SNP			+	-	-	-
NT6001	CCTCTTTATCCGCATCAACA	GCAGAGCTTTAGCAAAGATGTC	3-step/60 °C/30 seconds	336	indel; F83005-5 = 371 bp, DZA045-5 = 336 bp	[39]		+	+	-	-
CR504418	CAGTTCTTTGCTTCTCATCAGG	TGAAGTCTGAAGTAATTGGGGATT	3-step/60 °C/30 seconds	337	SNP	this study		-	+	+	+
NT6048	CTGCTGGTGTTCGCCTCA	GGTAGTGACACCAATGGCAGT	3-step/60 °C/1 minute	828	SNP/indel; F83005-5 =566 bp, DZA045-5 = 829 bp	[39]		+	+	+	+
NT6061	GAAAAAGAACACTCACACCTACACA	CCCAAATTGATTGCACACAC	3-step/60 °C/30 seconds	316	SNP	[39]		-	+	-	-
MTIC153	ACATTCCACCTGGCCTCAT	TGGGTCGGTGAATTTTCTGT	3-step/60 °C/30 seconds	272	SNP/indel; F83005-5 = 279 bp, DZA045-5 = 272 bp	[39]		+	+	+	+
NT6053bis	ACCCCTTTTCTCCAACTTGCTCCG	GGCAGGTATAGGGAGCCGCCA	3-step/60 °C/30 seconds	353	SNP	[39]		-	+	+	+
CR313272	TTCTCCTCCTCCCTCTAATCAT	GTGAGCTGATTTGGTCAGCA	3-step/60 °C/30 seconds	244	SNP	this study		-	+	+	+
CR499994	GCTTTGCCTTAAAATGTTGAAA	CGTATGAATCCACACCTAACG	3-step/60 °C/30 seconds	253	SNP	this study		-	+	-	+
NT6105	CTAAAAYKTGGAACTGTAACTGCAC	CGYTCACCRACAAGTGTATC	3-step/60 °C/45 seconds	596	SNP	[39]		-	-	-	+
NT6066	TCMWTTYCCTCAAGTGRRAAACA	TGCCAGATTCTTGRTTAATRCTTCC	3-step/55 °C/30 seconds	355	SNP	[39]		-	+	+	+
CR321866	TGCATCTAGGCTGTTCAGAATC	TTCGCCTATCATCTCACAAGG	3-step/60 °C/30 seconds	260	SNP	this study		-	+	-	+
NT6100	TGAAATGCAATATCACCGTTACTT	GGTCCAGAACCTGAACATGAA	3-step/60 °C/30 seconds	339	SNP	this study		-	+	-	-
NT6054	TACCGCAGTTTTCTGATATGCCGT	GAAGTGGCAAAACAAAAAGACCCCT	3-step/60 °C/30 seconds	424	SNP	[39]		-	+	-	+
NT6067	CCATCAATCTTCCACCACCT	TCCCTTGAATCTCCATCACC	3-step/60 °C/30 seconds	356	SNP	[39]		-	+	-	+
NT6051	GGAGCTCCTGCTAATGTTGC	TTCTGCTTTAGAATATCAGCCAAC	3-step/60 °C/30 seconds	469	SNP	[39]		-	+	+	+
	GTGTCTGATTCATAACAAGATTCGATTCAT	GAAGGTGACCAAGTTCATGCTAAGATATGATTTTCAATATCAAATCTAGTTTCG (F83005-5) / GAAGGTCGGAGTCAACGGATTAAGATATGATTTTCAATATCAAATCTAGTTTCA (DZA045-5)	K	-	SNP			+	-	-	-
162O18T	ATTATTTGGGTAATGATCTTTGCTA	GGTTAGATTTTCCCCCTCCA	3-step/60 °C/30 seconds	210	SNP	this study		-	+	-	+
CG975036	CACCAATGCCTTGTCAAGAA	GAAGATCTCATTCTTGATCCCATAA	3-step/60 °C/30 seconds	476	SNP	this study		-	+	+	+
CG974949	TGGAAGGGCTTGCTTAGATT	GCGATCAAGAGGAATTTGGA	3-step/60 °C/30 seconds	390	SNP	this study		-	+	-	+
NT6055	GTTCTGCTTAGCCACTGCACTTACC	TGGTTTCCACTAGCATCCCCAAAAG	3-step/60 °C/30 seconds	384	SNP	[39]		-	+	+	+
	GTGCAGAAAACTGCTCTTATTTGGTGAT	GAAGGTGACCAAGTTCATGCTCAGTAGTAAACTTAGGAGAAGAACAG (F83005-5) / GAAGGTCGGAGTCAACGGATTATCAGTAGTAAACTTAGGAGAAGAACAA (DZA045-5)	K	-	SNP			+	-	-	-
NT6019	ACTCTCCGATAGATGATTTGTATG	TCAAAGTTGTGATATGTAACCCC	3-step/60 °C/30 seconds	236	indel; F83005-5 = 223 bp, DZA045-5 = 225 bp	[39]		+	+	-	-
NT6010	TGCAGAGAGTGATACTTCTGTTCC	TCTTGGAATCCCAATTCTCTAAGT	3-step/60 °C/30 seconds	374	indel; F83005-5 = 374 bp, DZA045-5 = 371 bp	[39]		+	+	-	-
NT6012	GCAACCTCACCTTTTTGCTC	GCTGATGATGCTTTTTATGAGTTG	3-step/60 °C/30 seconds	333	SNP	[39]		-	+	-	-
	ACTGATATGAGAAAGTGACACAGGGAT	GAAGGTGACCAAGTTCATGCTCAGTTGAGTAGGTTGAATTCATGACT (F83005-5) / GAAGGTCGGAGTCAACGGATTCAGTTGAGTAGGTTGAATTCATGACC (DZA045-5)	K	-	SNP			+	-	-	-
NT6014	CCAGCTGTTGTTGAGCTCTG	TGCCACACATAATTTGGAGGT	3-step/60 °C/30 seconds	455	SNP	[39]		-	+	-	-
	GAGTACTTGACAGAGGTGGACATCTA	GAAGGTGACCAAGTTCATGCTCAGAAGAGAACTCTGCAGTGCG (F83005-5) / GAAGGTCGGAGTCAACGGATTACAGAAGAGAACTCTGCAGTGCA (DZA045-5)	K	-	SNP			+	-	-	-
NT6032	AAATATCACGATAATCTTTCCTGC	AGGAAGCAGTGGATAGTAAGAGC	3-step/60 °C/30 seconds	334	indel; F83005-5 = 347 bp, DZA045-5 = 333 bp	[39]		+	+	-	-
NT6040	CCATTTTCATTGAATCTTAGACAG	GATTTATGCAAGTATCCACGAG	3-step/60 °C/30 seconds	433	SNP	[39]		-	+	-	-
	TCGGTACCCCTAGAGTTTACAATACATA	GAAGGTGACCAAGTTCATGCTATCAGTTGCACAACAAAGCACCACT (F83005-5) / GAAGGTCGGAGTCAACGGATTCAGTTGCACAACAAAGCACCACC (DZA045-5)	K	-	SNP			+	-	-	-
NT6044	GTTATGATGCATGGCTATGGTCT	CAAAACCATCTCCTGTCCAGT	3-step/60 °C/30 seconds	346	SNP	[39]		-	+	-	-
	GAAGGTGACCAAGTTCATGCTCAATAGAAGATTTCAGAGGGTATGATTTA (F83005-5) / GAAGGTCGGAGTCAACGGATTCAATAGAAGATTTCAGAGGGTATGATTTC (DZA045-5)	GAAAATTGGAAGGGATGTATTTATAAGTTT	K	-	SNP			+	-	-	-
NT6058bis	AATGGWCATGAGTTAATGCCTTCTA	CACTAGGACTWGGAGCATCTGG	3-step/60 °C/45 seconds	638	SNP	[39]		-	-	+	+
CR485606	CCATTTCGAGCAAAATCGTC	TGCACACAAGGTGCTTATGA	3-step/55 °C/30 seconds	406	no polymorphism	this study		-	-	-	+
NT6060	AGAATTCTACGTCCTGGTGGG	ACCATGCTTTGTCAGGATTATTTT	3-step/55 °C/30 seconds	265	no polymorphism	[39]		-	-	+	+
NT6047	CACTAAATGACTTGGGATTTTCG	AGCTTTGGCGTGGTTGAATA	3-step/60 °C/45 seconds	515	no polymorphism	this study (4)		-	-	+	+
NT6053	CGGAATCGGAGATACGATTAGCAGC	TGGTCTAAAAGCTTCGGCGGC	3-step/60 °C/30 seconds	345	SNP	[39]		-	-	-	+
CR335618	GCGATGACTTTAAGGCGAAA	CTGGCAAGGAAAGGTACCAG	3-step/60 °C/30 seconds	302	SNP	this study		-	-	-	+
NT6063	TGTGTAGAACAGTGCGAGAAATC	ATACCCAGCCATGAAACTGC	3-step/60 °C/30 seconds	412	no polymorphism	this study (4)		-	-	+	+
NT6068	TAGAAAATGGTGATGATGGTATTAGC	CACACTTTTCAGTGACATCTTCG	3-step/60 °C/30 seconds	297	no polymorphism	[39]		-	-	+	+
149I6M	CCCTGGTGTTCCAATAACAA	TTGCATTTGTGTTGCCCATA	3-step/60 °C/30 seconds	343	SNP	this study		-	-	+	+
CG940758	TTGTGATAGGTAATGAAGGCATAG	TCAAGCCCAAAATCTCATATCAT	3-step/60 °C/30 seconds	368	presence (F83005-5)/ absence (DZA045-5)	this study		-	-	-	+
266D6T	TGAAGGCTTAACATCCAAAACA	GGACTTCAACTTCCAGGCTCT	3-step/60 °C/30 seconds	304	presence (F83005-5)/ absence (DZA045-5)	this study		-	-	-	+
(1) Gene-based markers are underlined.
(2) PCR amplifications were carried out using the following protocol: 94 °C for 4 minutes; 35 cycles of 94 °C for 30 seconds, annealing temperature for 30 seconds, and 72 °C for the appropriate elongation time; and a final elongation step of 10 minutes.
(3) "K" is used for markers genotyped using the competitive allele-specific PCR (KASPar) chemistry; see [39] for the genotyping protocol.
(4) Primers for markers NT6047 and NT6063 were respectively designed based on the same gene sequences as for NT6062bis and NT6063bis from [39]. For NT6063bis, the forward and reverse primers in [39] were as follows: GCCBGTCAAGTATCATGGAAAA (forward) and AAAACAGCACTCCACAACCA (reverse).
(5) "x" and "-" are used to indicate if the corresponding marker was used (x) or not (-) for the specific purpose.
