# Supplementary material for: A tandem array of CBF/DREB1 genes is located in a major freezing tolerance QTL region on Medicago truncatula chromosome 6
Source: BMC Genomics. 2013 Nov 21;14(1):814. doi: 10.1186/1471-2164-14-814 (PMC4046650; doi:10.1186/1471-2164-14-814)
Supplement: Supplementary file 4 — Additional file 4: Positive PCR-confirmed BAC clones obtained through screening of high-density colony filters with 15 probes. Lists the BAC clones from M. truncatula mth2 and Mtf83 libraries that were identified by screening high-density colony filters with probes corresponding to 15 Mt-FTQTL6-linked markers and were further confirmed positive by PCR control. (XLS 34 KB) [file 12864_2013_5512_MOESM4_ESM.xls]

## Sheet: Additional file 4
Additional file 4. Positive PCR-confirmed BAC clones obtained through screening of high-density colony filters with 15 probes
Probe name (1)	NT6058bis	CR504418	NT6048	NT6060	NT6047	MTIC153	NT6053bis	CR313272	NT6063	NT6066	NT6051	CG975036	NT6068	149I6M	NT6055
Positive BAC	mth2-5N22	mth2-5N22	mth2-6D2	mth2-11L23	mth2-93L12	mth2-265C9	mth2-161A13	mth2-32G8	mth2-56k17	mth2-23O18	mth2-2K11	mth2-61D21	mth2-61D21	mth2-32K5	mth2-32k5
clones	mth2-82K3	mth2-13H23	mth2-11L23	mth2-25I13	mth2-208M22		mth2-185N14	mth2-42A11	mth2-73O3	mth2-23P20	mth2-7O3	mth2-169E3	mth2-169E3	mth2-58M7	mth2-56M3
	mth2-163N8	mth2-82K3	mth2-13H23	mth2-31L22	mth2-252G17	Mtf83-42F20	mth2-192B11	mth2-56K17	mth2-92O15	mth2-92O15	mth2-14C8	mth2-189M11	mth2-189M11	mth2-149I6	mth2-58M7
	mth2-180I14	mth2-112L22	mth2-31L22	mth2-38D12		Mtf83-61J14	mth2-197P4	mth2-66I6	mth2-132D20	mth2-94P12	mth2-14E9	mth2-190H5	mth2-223E22	mth2-225E11	mth2-149I6
	mth2-224E19	mth2-113L7	mth2-38D12	mth2-71E23	Mtf83-30B23	Mtf83-69I15	mth2-221P20	mth2-73O3	mth2-139B15	mth2-100F10	mth2-36K4	mth2-223E22	mth2-232K20	mth2-270K4	mth2-225E11
	mth2-224I19	mth2-122P13	mth2-60B20	mth2-77O11	Mtf83-64H21	Mtf83-96G5	mth2-223K6	mth2-117I15	mth2-209P8	mth2-135H9	mth2-43M1	mth2-232k20	mth2-262A24		mth2-266D6
		mth2-180I14	mth2-112L22	mth2-81D21	Mtf83-90E11	Mtf83-101E23	mth2-225H1	mth2-139B15			mth2-50G05	mth2-243J8			mth2-270K4
		mth2-182D22	mth2-113L7	mth2-105K17		Mtf83-108F20	mth2-239K1	mth2-171M2			mth2-58I20
			mth2-116E7	mth2-116E7			mth2-270N18	mth2-192B11			mth2-61I16
			mth2-122P13	mth2-135H20				mth2-239K1			mth2-71B20
			mth2-135H20	mth2-137G6							mth2-73C1
			mth2-137G6	mth2-206E3							mth2-88G22
			mth2-142I24	mth2-267F15							mth2-106J8
			mth2-170E15								mth2-122H22
			mth2-180I14								mth2-156P14
			mth2-182D22								mth2-162O18
			mth2-198H20								mth2-163K18
			mth2-198H21								mth2-175A23
			mth2-206E3								mth2-176B18
			mth2-267F15								mth2-182E8
											mth2-195D11
											mth2-215M6
											mth2-264K10
(1) Each probe carries the name of the corresponding marker (see Additional files 1 and 3)
