# Supplementary material for: A tandem array of CBF/DREB1 genes is located in a major freezing tolerance QTL region on Medicago truncatula chromosome 6
Source: BMC Genomics. 2013 Nov 21;14(1):814. doi: 10.1186/1471-2164-14-814 (PMC4046650; doi:10.1186/1471-2164-14-814)
Supplement: Supplementary file 5 — Additional file 5: BAC clone contigs partly spanning M. truncatula chromosome 6 region harboring Mt-FTQTL6. Depicts the six BAC clone contigs that were constructed with BAC clones identified either through screening of M. truncatula BAC libraries mth2 and Mtf83 (see Additional file 4) or using an in silico approach. The BAC clone contig map is connected to the genetic map of Mt-FTQTL6 by means of the 15 markers used as screening probes and other additional markers. The three BAC clones that were selected for insert sequencing are shown. (XLS 88 KB) [file 12864_2013_5512_MOESM5_ESM.xls]

## Sheet: Additional file 5
Additional file 5. BAC clone contigs partly spanning M. truncatula chromosome 6 region harboring Mt-FTQTL6
Contig I												Contig II				Contig III				Contig IV
mth2-154j21 (GB acc AC146807)																						mth2-221P20 (GB acc KF006384)					mte1-60A22 (GB acc KF006383)						mth2-92O15 (GB acc KF006382)									mth2-53l24 (GB acc AC229695)				mth2-12e18 (GB acc AC229727)
		NT6058bis		CR485606	CR504418		NT6048		NT6060				NT6047				MTIC153							NT6053bis				CR313272		NT6053		CR335618		NT6063		CR499994				NT6066				CR321866
	CG973151	mth2-5N22				CG973140						JY974402	mth2-93L12	JY974403		JY974464	Mtf83-42F20	JY974463																					JY974421	mth2-23O18					JY974420
							CG955596	mth2-11L23		JY974387		JY974404	mth2-208M22	JY974405		JY974466	Mtf83-61J14	JY974465																					JY974422	mth2-23P20					JY974423
																									CG963542	mth2-32G8								CG963227
			CG973044	mth2-13H23				CG938209				JY974406	mth2-252G17	JY974407		JY974468	Mtf83-69I15	JY974467
																									CG949107	mth2-42A11							CG949090
							CG957966	mth2-31L22		CG958365		JY974457	Mtf83-30B23	JY974458		JY974470	Mtf83-96G5	JY974469
																									CG970521	mth2-56K17									CG970512
						CG919464	mth2-38D12			CG919801		JY974459	Mtf83-64H21	JY974460		JY974471	Mtf83-101E23	JY974472
																										CG930973	mth2-66I6							CG930984
							CG960582	mth2-71E23		CG960596		JY974461	Mtf83-90E11	JY974462
																									CG925681	mth2-73O3									CG925361
CG939052	mth2-82K3					CG943201
																																							JY974424	mth2-94P12					JY974425
			JY974383	mth2-112L22				JY974384
																																JY974417	mth2-92O15								JY974416
						JY974389	mth2-116E7			JY974388
																																			JY974427	mth2-100F10									JY974426
			JY974386	mth2-122P13				JY974385
																															CL314391	mth2-132D20							CL314390
						JY974391	mth2-135H20			JY974390
						JY974392	mth2-137G6			JY974393															CR486900	mth2-139B15									CR486899
CR502917	mth2-180I14							CR502918												CR490134	mth2-161A13					CR490133
					CR504418	mth2-182D22		CR504417																	CR496021	mth2-171m2							CR496020
JY974380	mth2-224E19		JY974379																			CR480484	mth2-192B11					CR480485
JY974382	mth2-224I19		JY974381																	JY974408	mth2-197P4						JY974409
																													JY974418	mth2-209P8									JY974419
							JY974400	mth2-267F15		JY974401										JY974410	mth2-223K6					JY974411
																				JY974413	mth2-225H1					JY974412
																				JY974414	mth2-270N18					JY974415
																																							CR301697	mte1-2F4						CR301696
																								CR296231	mte1-12J6						CR296232
																								CR313271	mte1-36a18			CR313272
																																												CR321866	mte1-49A7	CR321865
																							CR323259	mte1-50A1				CR323260
																							CR331194	mte1-60A22								CR331193
																							CR332756	mte1-62I4							CR332757
																									CR335617	mte1-66I16						CR335618
																																		CG924736	mth2-72J3										CG924405
																																				CR499994	mth2-177G5								CR499993
																																									CR503020	mth2-180D23				CR503019
Each of the six BAC clone contigs is delimited by a grey bar holding its number (I to VI). White boxes in line 3 represent sequenced BAC clones that were previously anchored to Mt-FTQTL6 genetic map [39]. Light blue bold boxes in the same line represent BAC clones sequenced in this study. The GenBank accession numbers for BAC insert sequences are given between brackets next to clone names. Dotted…
[truncated: 3 more columns]
