# Supplementary material for: A tandem array of CBF/DREB1 genes is located in a major freezing tolerance QTL region on Medicago truncatula chromosome 6
Source: BMC Genomics. 2013 Nov 21;14(1):814. doi: 10.1186/1471-2164-14-814 (PMC4046650; doi:10.1186/1471-2164-14-814)
Supplement: Supplementary file 6 — Additional file 6: Statistics of 454 BAC sequencing and contig assembly. Contains information relative to 454 sequencing of BAC clones mth2-92O15, mte1-60A22 and mth2-221P20. Statistics on raw, cleaned and assembled sequences are given. (XLS 36 KB) [file 12864_2013_5512_MOESM6_ESM.xls]

## Sheet: Additional file 6
Additional file 6. Statistics of 454 BAC sequencing and contig assembly
								Newbler sequence assembly				Manual contig assembly
	Total number of reads	Total length of reads (bp)	Average length of reads (bp)	Percentage of E. coli reads (%)	Number of reads after data cleaning	Total length of cleaned reads (bp)		Number of contigs	Maximum length of contigs (bp)	N50 contig length (bp)		Number of contigs	Maximum length of contigs (bp)	N50 contig length (bp)		Total length of contigs/ BAC insert length (bp)	Sequencing coverage	G + C content (%)
mth2-92O15	27.671	16,996,396	614	5.91	21.405	13,831,775		11	55.549	15.744		7	71.005	71.005		140.832	98.21	33.8
mte1-60A22	19.404	8,195,188	422	6.58	12.877	5,657,027		12	46,010	23.931		8	46,010	23.931		123.213	45.91	34.7
mth2-221P20	14.639	6,189,278	422	8.68	9.816	4,317,943		16	29.749	14.054		10	29.749	19.388		129.635	33.31	34.2
								mth2-92O15 + mte1-60A22 + mth2-221P20				19	71.005	23.931		301.351	-	33.99
