# Supplementary material for: A tandem array of CBF/DREB1 genes is located in a major freezing tolerance QTL region on Medicago truncatula chromosome 6
Source: BMC Genomics. 2013 Nov 21;14(1):814. doi: 10.1186/1471-2164-14-814 (PMC4046650; doi:10.1186/1471-2164-14-814)
Supplement: Supplementary file 7 — Additional file 7: Colinearity conservation between Mt-FTQTL6 interval and chromosomal regions from sequenced dicotyledonous genomes. Illustrates colinearity conservation between Mt-FTQTL6 region and different genomic segments from reference dicotyledonous plant species including M. truncatula, G. max, L. japonicus, P. trichocarpa, A. thaliana, V. vinifera and S. lycopersicum. (XLS 38 KB) [file 12864_2013_5512_MOESM7_ESM.xls]

## Sheet: Additional file 7
Additional file 7. Colinearity conservation between Mt-FTQTL6 interval and chromosomal regions from sequenced dicotyledonous genomes
		Bcl-2-associated athanogene	CBF/DREB1 gene	Per1-like family gene	ABC transporter B family member gene	Conserved uncharacterized protein coding gene	Zinc finger CCCH and WD40 domain-containing protein coding gene	Sorbitol dehydrogenase-like coding gene	DNA 3’- phosphoesterase coding gene	unknown function gene
Medicago truncatula	Mt-FTQTL6-containing region	MtBAG-1	MtCBF2-3; 5-14	MtPERLD	MTR_050s0020	MTR_050s0019	MtZFWD	MTR_054s0019	MTR_054s0001	MTR_6g089580
	chromosome 1	MTR_1g101440	MTR_1g101600	x	x	x	x	x	x	MTR_1g101790
	chromosome 5	x	MTR_5g010910; MTR_5g010930; MTR_5g010940	x	x	x	x	x	x	x
Glycine max	chromosome 9	Glyma09g27070; Glyma09g27100	Glyma09g27180/190	Glyma09g27200	Glyma09g27220	Glyma09g27230	Glyma09g27300	Glyma09g27310	x	Glyma09g27370
	chromosome 16	Glyma16g32280; Glyma16g32290	Glyma16g32330	Glyma16g32340	Glyma16g32350	Glyma16g32400	Glyma16g32370	Glyma16g32360	x	Glyma16g32470
	chromosome 10	Glyma10g38380	Glyma10g38440	x	x	x	x	x	x	Glyma10g38490
	chromosome 20	x	Glyma20g29410	x	x	x	x	x	x	Glyma20g29360
	chromosome 5	Glyma05g03520	Glyma05g03550; Glyma05g03560	x	x	x	x	x	x	Glyma05g03590
	chromosome 17	Glyma17g14080	Glyma17g14110	x	x	x	x	x	x	Glyma17g14140
Lotus japonicus	chromosome 2	chr2.LjT45I07.130.r2.d	chr2.CM0021.3110.r2.d	LjSGA_017478.1 + phase: 2	x	x	LjB22H06.70.r2.m	LjB22H06.60.r2.m + phase: 0 ; LjB22H06.40.r2.m +	x	x
	chromosome 4	chr4.CM0126.2640.r2.m -	chr4.CM0126.2020.r2.a; chr4.CM0126.2040.r2.a; chr4.CM0126.2080.r2.a; chr4.CM0126.2110.r2.a; chr4.CM0126.2130.r2.a; chr4.CM0126.2330.r2.a; chr4.CM0126.2350.r2.a	x	x	x	x	x	x	chr4.CM0126.750.r2.d - phase: 0
	chromosome 5	chr5.LjT39A22.90.r2.a	x	x	x	x	x	x	x	chr5.CM0200.60.r2.m
Populus trichocarpa	chromosome 12	POPTR_0012s13940	POPTR_0012s13870	POPTR_0012s13850	POPTR_0012s13840	POPTR_0012s13830	POPTR_0012s13800	POPTR_0012s13790; POPTR_0012s13780	x	x
	chromosome 15	POPTR_0015s13910	POPTR_0015s13830	POPTR_0015s13810	POPTR_0015s13800	x	POPTR_0015s13760	POPTR_0015s13750	x	POPTR_0015s13690
Arabidopsis thaliana	chromosome 4	x	AT4G25470; AT4G25480; AT4G25490	x	AT4G25450	x	AT4G25440	x	x	x
	chromosome 5	AT5G52060	AT5G51990	x	x	x	AT5G51980	AT5G51970	x	AT5G51920
	chromosome 5	AT5G62100	x	AT5G62130	x	AT5G62140	x	x	x	x
Vitis vinifera	chromosome 16	GSVIVG01010619001	GSVIVT01010631001	GSVIVT01010633001	GSVIVG01010634001	GSVIVT01010637001	GSVIVT01010638001	GSVIVT01010642001; GSVIVG01010644001; GSVIVG01010646001	x	GSVIVT01010652001;3001
Solanum lycopersicum	chromosome 3	Solyc03g026220.2.1	Solyc03g026270.1.1; Solyc03g026280.2.1; Solyc03g124110.1.1	Solyc03g026290.2.1; Solyc03g026300.2.1	Solyc03g026310.2.1	Solyc03g026330.2.1	Solyc03g026350.2.1	x	x	x
	chromosome 6	Solyc06g035720.2.1	x	Solyc06g035690.2.1	x	x	x	Solyc06g035680.1.1	x	x
	chromosome 8	Solyc08g080320.2.1	x	x	x	x	x	x	x	Solyc08g080180.1.1
