# Supplementary material for: A tandem array of CBF/DREB1 genes is located in a major freezing tolerance QTL region on Medicago truncatula chromosome 6
Source: BMC Genomics. 2013 Nov 21;14(1):814. doi: 10.1186/1471-2164-14-814 (PMC4046650; doi:10.1186/1471-2164-14-814)
Supplement: Supplementary file 8 — Additional file 8: Pairwise comparison of predicted protein products of MtCBF2 - 3 ; 5 - 10 ; 12- 14. Shows amino acid identity and similarity between the predicted protein products of MtCBF2-3;5-10;12-14. This information is important to understand the phylogenetic relationships between tandemly duplicated CBF/DREB1 genes. (XLS 30 KB) [file 12864_2013_5512_MOESM8_ESM.xls]

## Sheet: Additional file 8
Additional file 8. Pairwise comparison of predicted protein products of MtCBF2-3;5-10;12-14
	MtCBF14	MtCBF13	MtCBF3	MtCBF12	MtCBF2	MtCBF10	MtCBF9	MtCBF8	MtCBF7	MtCBF6	MtCBF5
MtCBF14		73 % - 82 %	70 % - 80 %	68 % - 79 %	71 % - 80 %	68 % - 77 %	69 % - 78 %	64 % - 73 %	66 % - 75 %	65 % - 72 %	63 % - 72 %	full-length protein
MtCBF13	84 % - 86 %		62 % - 71 %	61 % - 71 %	65 % - 74 %	67 % - 76 %	67 % - 75 %	62 % - 71 %	64 % - 71 %	61 % - 68 %	59 % - 69 %
MtCBF3	95 % - 98 %	84 % - 88 %		90 % - 92 %	73 % - 79 %	71 % - 79 %	69 % - 78 %	67 % - 79 %	65 % - 77 %	65 % - 77 %	65 % - 76 %
MtCBF12	91 % - 97 %	81 % - 86 %	97 % - 98 %		72 % - 81 %	69 % - 79 %	66 % - 76 %	64 % - 77 %	64 % - 77 %	64 % - 76 %	63 % - 75 %
MtCBF2	95 % - 98 %	84 % - 88 %	100 % - 100 %	97 % - 98 %		70 % - 79 %	71 % - 78 %	69 % - 77 %	70 % - 79 %	69 % - 78 %	68 % - 78 %
MtCBF10	91 % - 97 %	81 % - 86 %	95 % - 98 %	91 % - 97 %	95 % - 98 %		87 % - 90 %	74 % - 82 %	74 % - 82 %	72 % - 80 %	73 % - 82 %
MtCBF9	93 % - 98 %	83 % - 88 %	98 % - 100 %	95 % - 98 %	98 % - 100 %	97 % - 98 %		74 % - 82 %	77 % - 83 %	72 % - 81 %	74 % - 83 %
MtCBF8	91 % - 97 %	81 % - 86 %	97 % - 98 %	93 % - 97 %	97 % - 98 %	95 % - 97 %	98 % - 98 %		88 % - 92 %	86 % - 93 %	85 % - 91 %
MtCBF7	88 % - 95 %	79 % - 84 %	93 % - 97 %	90 % - 95 %	93 % - 97 %	91 % - 95 %	95 % - 97 %	97 % - 98 %		86 % - 92 %	86 % - 93 %
MtCBF6	88 % - 95 %	79 % - 84 %	91 % - 97 %	88 % - 95 %	91 % - 97 %	93 % - 95 %	93 % - 97 %	95 % - 98 %	91 %97 %		92 % - 97 %
MtCBF5	84 % - 93 %	76 % - 83 %	90 % - 95 %	86 % - 93 %	90 % - 95 %	88 % - 93 %	91 % - 95 %	93 % - 97 %	93 % - 98 %	95 % - 98 %
	AP2/ERF domain
Proteins are presented in this table according to the physical order of the respective genes (see Figure 2). Percentage values for each comparison correspond to identity and similarity percentages, respectively. The highest percentages are in bold red and the lowest in underlined blue. Protein product from MtCBF11 is not included because of its untypical features (see the results section). Hypoth…
