# Supplementary material for: A tandem array of CBF/DREB1 genes is located in a major freezing tolerance QTL region on Medicago truncatula chromosome 6
Source: BMC Genomics. 2013 Nov 21;14(1):814. doi: 10.1186/1471-2164-14-814 (PMC4046650; doi:10.1186/1471-2164-14-814)
Supplement: Supplementary file 9 — Additional file 9: Amino acid variants within CBF/DREB1 signature sequences. Reports the amino acid variants in conserved CBF/DREB1 signature motifs PKKP/RAGRxKFxETRHP, DSAWR, A(A/V)xxA(A/V)xxF and LWSY that are carried by MtCBF2-3;5-11;14. Other CBF/DREB1 proteins sharing the same amino acid variant(s) are indicated when possible. (XLS 36 KB) [file 12864_2013_5512_MOESM9_ESM.xls]

## Sheet: Additional file 9
Additional file 9. Amino acid variants within CBF/DREB1 signature sequences
Amino acid sequence	Sequence variant	Protein	Reference for functionally characterized CBF/DREB1 proteins having the same amino acid variant(s)	Example of putative CBF/DREB1 proteins sharing similar variants (but no functional characterization data are available)
PKKP/RAGRxKFxETRHP	PKKRGGRKKFKETRHP	MtCBF11	x	Chrysanthemum x morifoliumDgDREB1B-3 (GB acc ACU00268)
	PKKRAGRKIFKETRHP	MtCBF5-8	x	Medicago falcata MfDREB1 (GB accession ABV22882) and MfDREB1s (GB acc ABY78834) [S11]
DSAWR	DSASR	MtCBF11;14	x	Betula platyphylla CBF transcription factor 2 (GB acc ADZ23480)
	DSALT	MtCBF11	x	x
	DSAWK	MtCBF10	M. truncatula MtCBF4 (GB acc ADL74429) [35]	-
	DSVWR	MtCBF5-9	Vaccinium corymbosum Vc CBF/DREB (GB acc ACI45245) [S10]	-
A(A/V)xxA(A/V)xxF	TAAEAAEAF	MtCBF11;14	x	Betula platyphylla CBF transcription factor 2 (GB acc ADZ23480)
	AAAEATEAF	MtCBF11	x	x
LWSY	LWNF	MtCBF2;5-10	x	Dendranthema grandiflorum DgDREB1B and DgDREB1C [S12]
	LWSF	MtCBF3;11;14	M. truncatula MtCBF3 [14]	-
"x" is used when no data are available/no proteins with the same sequence variant could be identified; "-" is used for amino acid variants that have already been validated as functional equivalents of consensus sequences so no new examples are given.
Supplementary references:
S10. Polashock JJ, Arora R, Peng Y, Naik D, Rowland LJ: Functional identification of a C-repeat binding factor transcriptional activator from blueberry associated with cold acclimation and freezing tolerance. J Amer Soc Hort Sci 2010, 135:40-48.
S11. Niu Y, Hua T, Zhoua Y, Hasia A: Isolation and characterization of two Medicago falcate AP2/EREBP family transcription factor cDNA, MfDREB1 and MfDREB1s. Plant physiol Biochem 2010, 48:971-976.
S12. Tong Z, Hong B, Yang Y, Li Q, Ma N, Ma C, Gao J: Overexpression of two chrysanthemum DgDREB1 group genes causing delayed flowering or dwarfism in Arabidopsis. Plant Mol Biol 2009, 71:115-129.
