# Supplementary material for: A tandem array of CBF/DREB1 genes is located in a major freezing tolerance QTL region on Medicago truncatula chromosome 6
Source: BMC Genomics. 2013 Nov 21;14(1):814. doi: 10.1186/1471-2164-14-814 (PMC4046650; doi:10.1186/1471-2164-14-814)
Supplement: Supplementary file 10 — Additional file 10: Sequencing of MtCBF2-3;5-12;14 : primers, PCR conditions and sequence analyses. Contains details on the primers that were used to isolate and sequence MtCBF2-3;5-12;14 from F83005-5 and DZA045-5. For each of the CBF/DREB1 genes, SNP, indel and SSR polymorphisms identified between F83005-5 and DZA045-5 together with amino acid variations amongst the predicted protein products are indicated. (XLS 52 KB) [file 12864_2013_5512_MOESM10_ESM.xls]

## Sheet: Additional file 10
Additional file 10. Sequencing of MtCBF2-3;5-12;14: primers, PCR conditions and sequence analyses
Gene ID	Forward primer (2)	Reverse primer	PCR conditions (MgCl2 concentration; annealing temperature-Ta)	Estimated PCR product size (bp) (3)		Internal primer(s) (5)		Full sequence					5' upstream region				coding sequence					Intron				3' upstream region				Predicted protein					Protein identity (comparison with sequences from A17)
								F83005-5		DZA045-5			sequence length (bp)		number of polymorphisms between F83005-5 and DZA045-5 (SNP; indel; SSR)		sequence length (bp)		missing region to obtain full CDS information (bp)	number of polymorphisms between F83005-5 and DZA045-5 (SNP; indel; SSR)		sequence length (bp)		number of polymorphisms (SNP; indel)		Protein length (bp)		number of polymorphisms between F83005-5 and DZA045-5 (SNP; indel; SSR)		Full amino acid length (aa)			amino acid change (DZA045-5 vs. F83005-5) (6)
								GB acc	total length (bp)	GB acc	total length (bp)		F83005-5	DZA045-5			F83005-5	DZA045-5				F83005-5	DZA045-5			F83005-5	DZA045-5			A17	F83005-5	DZA045-5			F83005-5 vs. A17	DZA045-5 vs. A17
MtCBF14	CCGTGTGATGTATTAAAGATTCTGC	GGGATGCACTTTATACCCGATT	MgCl2: 1.5 mM; Ta = 65 °C	1481		GGGTGTGAGGAGGAGGAACT (forward)		KC997200	1326	KC997201	1488		443	443	1 (1;0;0)		693f	856f	-	10 (8;1;1)		-	-	-		190	189	1 (0;0;1)		230	230	183tr	[ND159-160DY]; [N163T]; [M178L]; *insertion at position 182; premature stop codon at position 184		96 % (220/230)	94 % (174/183)
MtCBF3	TCTTGGATTTGAACCTCTACCG	ACATGAGAAATACACATCAGCACA	MgCl2: 1.5 mM; Ta = 65 °C	1459		_		KC997203	1378	KC997204	1384		463	463	7 (7;0;0)		684f	690f	-	3 (2;0;1)		-	-	-		231	231	1 (1;0;0)		227	227	229	insertion of ND at position 160-161; [G187E]		99 % (226/227)	99 % (226/229)
MtCBF12	AGGTTGTACTCCTTCCGTTCAT	AAAGACCTATCAACCCTTTACCAA	MgCl2: 1.5 mM; Ta = 65 °C	1382		CAACGTCACTCTCACTCTCACTCT (forward)		KC997206	1298	KC997207	1299		438	442	8 (4;2;2)		666f	663f	-	23 (21;2;0)		-	-	-		194	194	1 (1;0;0)		147tr	147tr	220	[S9F]; [E21G]; [E74K]. frameshift starting at position 105 leading to premature stop codon in F83005-5 compared to DZA045-5		99 % (145/147)	96 % (100/104)
MtCBF11	CCTTAGGGCACCCATTATCA	AAAAATAAAAGTAAAGCTGACAAATCA	MgCl2: 2.5 mM; Ta = 65 °C	1510		TCCTCTTCCTCCCTCTCACA (forward)/ ACTCCTCACACCCCTATACACC (reverse)		KC997209	1460	KC997210	1447		596	586	3 (1;1;1)		846f	843f	-	7 (6;0;1)		-	-	-		18	18	0		281	281	280	[R17L]; [VP179-180LS]; [A220S]; deletion of E at position 238		99 % (278/281)	99 % (277/281)
MtCBF2a(1)	ACCCCTTTTCTCCAACTTGCTCCG	ACGGCAATCCAACACAGACT	MgCl2: 1.5 mM; Ta = 65 °C	1178		-		KC997213	1068	KC997211	1067		-	-	-		601p	601p	83	3 (3;0;0)		-	-	-		467	466	24 (22;2;0)		.	.	.	[V119A]; [L173R]; [L217F]		92 % (186/202)	93 % (213/230)
MtCBF2b	CCACCTGGCTTCTCAACTTC	ACGGCAATCCAACACAGACT	MgCl2: 2.5 mM; Ta = 60 °C	1447		ACCCCTTTTCTCCAACTTGCTCCG (forward)		KC997212	437+428		1334		175	184	18(16;2;0)		262p	684f	-	6 (6;0;0)		-	-	-		428	466	35 (31;4;0)		230	.	227	-		100 % (87/87)
MtCBF10	TCTTGAGCACCCTCCTTCCA	CCAACAGTTGAAAATGCCTTCTA (F83005-5)/ TTCTTCCACCGCAACGACAA (DZA045-5)	MgCl2: 1.5 mM (F83005-5) or 2.5 mM (DZA045-5); Ta = 65 °C	1146/477(4)		-		KC997214	1048	KC997215	315		9	9	0		597f	306p	291	5 (5; 0;0)		-	-	-		442	-	-		198	198	.	[A92V]		97 % (193/198)	99 % (101/102)
MtCBF9	TGATCAAAGCTTCAAACGACTC (F83005-5)/ CACCAACTCCCCAACTCTCT (DZA045-5)	TTGGAAATAACAAAGGGGTCTT	MgCl2: 1.5 mM; Ta = 65 °C	1683/1165		CACCAACTCCCCAACTCTCT (forward; F83005-5)/ TCTTCCAATTCAACACAAAATAAAC (reverse; F83005-5)		KC997216	1589	KC997217	1048		550	33	0		627f	597f	-	35 (33;2;0)		-	-	-		412	418	30 (28;2;0)		208	208	198	[A13E]; [F41L]; [TG126-127ND]; [AV137-138EL]; deletion of 9 aa starting at position 140; [Q171S]; [L173M]; [A183T]; [NL185-186SM]; [G189E]; [D192N]; [V195L]; deletion of D at position 197		100 % (208/208)	88 % (184/208)
MtCBF8	TGTCCCTTGCCACATCAATA (F83005-5)/ AGCACACTTTCCCTCTGTCC (DZA045-5)	TTAATCACTGGCTTATCCTTCAGT	MgCl2: 2.5 mM; Ta= 60 °C	1708/1412		TGGTCTAAAAGCTTCGGCGGC (reverse)		KC997218	1695	KC997219	1583		542	429	8 (4;4;0)		648f	648f	-	19 (19;0;0)		-	-	-		505	506	26 (22;4;0)		215	215	215	*a premature stop codon at position 16; [T17A]; [N36K]; [M53V]; [T58R]; [D87E]; *a premature stop codon at position at position 114; [K132T]; [S134A]; [F200I]		99 % (212/215)	96 % (206/215)
													542	429	8 (4;4;0)		816f	813f	-	34 (32;2;0)		337	341	11(9;2;0)		-	-	-		271	271	270	similar to MtCBF8.1 + : [H228L]; [I234V]; [T238I]; [S248T]; frameshift between positions 257 and 267		98 % (266/271)	92 % (248/271)
MtCBF7	CTCCGCCAGAGTGGTATTTAG	TGAATGAAAGCATTTAATTGATGA	MgCl2: 2.5 mM; Ta = 60 °C	1721		CTCAACAGCATCTTCTTCGTATG (forward)		KC997220	1624	KC997221	1624		451	451	10 (7;2;1)		738f	738f	-	7 (7;0;0)		279	279	4 (4;0;0)		156	156	4 (4;0;0)		245	245	245	[Y109F]; [A156V]; [V245M]		99 % (244/245)	98 % (241/245)
MtCBF6	GTCAAAATAGCCGAGCGTGA	GAAGAATAAGACAAGAGACACCGTA	MgCl2: 1.5 mM; Ta = 65 °C	1625		CGGTGTCAATGTCACTGGTC (reverse)/ GTTGGAGGCTTTGTGATTGG (reverse)		KC997222	1715	KC997223	1498		796	579	29 (22;6;1)		651f	651f	-	15 (15;0;0)		-	-	-		268	268	0		216	216	216	[T3S]; [Y5N]; [Q11H]; [V18F]; [L21F]; [P23A]; [A34S]; [Q167E]		100 % (216/216)	96 % (208/216)
													796	579	29 (22;6;1)		631p	631p	116	15 (15;0;0)		288p	288p	0		-		-		248	.	.	similar to MtCBF6.1		100 % (210/210)	96 % (202/210)
MtCBF5	CTCCAACTTGGCAATTAGCTC	ATTGGAAAAGGGGCAATGAC	MgCl2: 1.5 mM; Ta = 65 °C	1517		TAGATGTCGTCGCCACAAAG (forward)		KC997224	1444	KC997225	1376		148	148	1 (1;0;0)		801f	804f	-	68 (67; 1;0)		380	310	37 (32;5;0)		115	114	3 (2;1;0)		267	266	267	*insertion of N at position 5; [D62N]; [T75N]; [A85P]; [A109S]; [AK121-122SA]; [AE131-132TK]; [T136A]; [I141N]; [EIV149-150-151DTI]; [M160L]; [E168D]; [EQ170-171QE]; [L173M]; [R190H]; [E198D]; [G202V]; [FE211-212LK]; [D221T]; [IE225-226TG]; [SK236-237YR]; [LL250-251IF]; [S254F]; [R257W]; [N265K]		97 % (258/267)	87 % (233/267)
Dashes indicate the absence of data; dots are used where data are lacking and full-length protein sequences could not be obtained; "f" refers to full coding sequence; "p" refers to partial coding/intron sequence.
(1) While primers were designed on a single sequence from A17 corresponding to MtCBF2, primer combinations that were used yielded distinct products corresponding to distinct genes from F83005-5. However, all primer combinations amplified products corresponding to the same gene in DZA045-5. So, the nomenclature MtCBF2a/MtCBF2b is limited to F83005-5.
(2) In case it is not precised, primers were used both for F83005-5 and DZA045-5.
(3) PCR product sizes are given based on data from A17.
(4) Estimated PCR product sizes are those for primers used for F83005-5 and DZA045-5, respectively.
(5) Internal primers that were used in case of sequencing difficulties due to mononucleotide single sequence repeats are underlined.
(6) Amino acid changes that affect CBF/DREB1 conserved sequences are underlined; those within the AP2/ERF domain are double underlined.
